# Supplementary material for: Report of Adverse Effects Following Population-Wide COVID-19 Vaccination: A Comparative Study between Six Different Vaccines in Baja-California, Mexico
Source: Vaccines (Basel). 2022 Jul 27;10(8):1196. doi: 10.3390/vaccines10081196 (PMC9414877; doi:10.3390/vaccines10081196)
Supplement: Supplementary file 1 [file vaccines-10-01196-s001.zip]

Archive with 1 entries (1 files):
- vaccines-1788510-supplementary.pdf
